# Supplementary material for: Three new species of the genus Sycophila (Hymenoptera, Chalcidoidea, Eurytomidae) from China
Source: Zookeys. 2021 Apr 8;1029:123–37. doi: 10.3897/zookeys.1029.60911 (PMC8050019; doi:10.3897/zookeys.1029.60911)
Supplement: XML Treatment for Sycophila [file zookeys.1029.60911-treatment1.xml]

<!DOCTYPE tp:taxon-treatment
  PUBLIC "-//TaxonX//DTD Taxonomic Treatment Publishing DTD v0 20100105//EN" "tax-treatment-NSO.dtd">
<tp:taxon-treatment xmlns:tp="http://www.plazi.org/taxpub"><tp:treatment-meta><kwd-group><label>Taxon classification</label><kwd><named-content xmlns:xlink="http://www.w3.org/1999/xlink" content-type="kingdom">Animalia</named-content></kwd><kwd><named-content xmlns:xlink="http://www.w3.org/1999/xlink" content-type="order">Hymenoptera</named-content></kwd><kwd><named-content xmlns:xlink="http://www.w3.org/1999/xlink" content-type="family">Eurytomidae</named-content></kwd></kwd-group><mixed-citation publication-type="journal"><person-group><name><surname>Xiao</surname><given-names>Hui</given-names></name><name><surname>Zhang</surname><given-names>Rui</given-names></name><name><surname>Gao</surname><given-names>Mengqing</given-names></name></person-group><article-title>Three new species of the genus <italic><tp:taxon-name><tp:taxon-name-part taxon-name-part-type="genus" reg="Sycophila">Sycophila</tp:taxon-name-part></tp:taxon-name></italic> (<tp:taxon-name><tp:taxon-name-part taxon-name-part-type="order">Hymenoptera</tp:taxon-name-part></tp:taxon-name>, <tp:taxon-name><tp:taxon-name-part taxon-name-part-type="superfamily">Chalcidoidea</tp:taxon-name-part></tp:taxon-name>, <tp:taxon-name><tp:taxon-name-part taxon-name-part-type="family">Eurytomidae</tp:taxon-name-part></tp:taxon-name>) from China</article-title><source>Zookeys</source><day>08</day><month>4</month><year>2021</year><volume>1029</volume><fpage>123</fpage><lpage>137</lpage><pub-id pub-id-type="doi">10.3897/zookeys.1029.60911</pub-id></mixed-citation></tp:treatment-meta><tp:nomenclature><tp:taxon-name><object-id xmlns:xlink="http://www.w3.org/1999/xlink" content-type="arpha" xlink:type="simple">CA570D0E-B3C5-5B1F-A07F-A62FF3A7843F</object-id>
              <tp:taxon-name-part taxon-name-part-type="genus" reg="Sycophila">Sycophila</tp:taxon-name-part>
            </tp:taxon-name><tp:taxon-authority>Walker, 1871</tp:taxon-authority><tp:nomenclature-citation-list><tp:nomenclature-citation><tp:taxon-name>
                  <tp:taxon-name-part taxon-name-part-type="genus" reg="Sycophila">Sycophila</tp:taxon-name-part>
                </tp:taxon-name><comment>Walker, 1871: 63. Type species: <tp:taxon-name><tp:taxon-name-part taxon-name-part-type="genus" reg="Sycophila">Sycophila</tp:taxon-name-part> <tp:taxon-name-part taxon-name-part-type="species" reg="decatomoides">decatomoides</tp:taxon-name-part></tp:taxon-name> Walker, designated by <xref ref-type="bibr" rid="B4">Ashmead 1904</xref>; <xref ref-type="bibr" rid="B7">Bouček 1974</xref>: 267–268; <xref ref-type="bibr" rid="B8">Bouček 1988</xref>: 96–97; <xref ref-type="bibr" rid="B16">Narendran 1994</xref>: 156–170.</comment></tp:nomenclature-citation><tp:nomenclature-citation><tp:taxon-name>
                  <tp:taxon-name-part taxon-name-part-type="genus" reg="Tineomyza">Tineomyza</tp:taxon-name-part>
                </tp:taxon-name><comment>Rondani, 1872: 205. Type species: <tp:taxon-name><tp:taxon-name-part taxon-name-part-type="genus" reg="Tineomyza">Tineomyza</tp:taxon-name-part> <tp:taxon-name-part taxon-name-part-type="species" reg="pistacina">pistacina</tp:taxon-name-part></tp:taxon-name> Rondani. Synonymized by <xref ref-type="bibr" rid="B7">Bouček 1974</xref>: 267–268.</comment></tp:nomenclature-citation><tp:nomenclature-citation><tp:taxon-name>
                  <tp:taxon-name-part taxon-name-part-type="genus" reg="Pseudisa">Pseudisa</tp:taxon-name-part>
                </tp:taxon-name><comment>Walker, 1875: 15. Type species: <tp:taxon-name><tp:taxon-name-part taxon-name-part-type="genus" reg="Pseudisa">Pseudisa</tp:taxon-name-part> <tp:taxon-name-part taxon-name-part-type="species" reg="smicroides">smicroides</tp:taxon-name-part></tp:taxon-name> Walker. Synonymized by <xref ref-type="bibr" rid="B8">Bouček 1988</xref>: 96.</comment></tp:nomenclature-citation><tp:nomenclature-citation><tp:taxon-name>
                  <tp:taxon-name-part taxon-name-part-type="genus" reg="Isanisa">Isanisa</tp:taxon-name-part>
                </tp:taxon-name><comment>Walker, 1875: 16. Type species: <tp:taxon-name><tp:taxon-name-part taxon-name-part-type="genus" reg="Isanisa">Isanisa</tp:taxon-name-part> <tp:taxon-name-part taxon-name-part-type="species" reg="decatomoides">decatomoides</tp:taxon-name-part></tp:taxon-name> Walker. Synonymized by <xref ref-type="bibr" rid="B8">Bouček 1988</xref>: 96.</comment></tp:nomenclature-citation><tp:nomenclature-citation><tp:taxon-name>
                  <tp:taxon-name-part taxon-name-part-type="genus" reg="Decatomidea">Decatomidea</tp:taxon-name-part>
                </tp:taxon-name><comment>Ashmead, 1888: 42. Type species: <tp:taxon-name><tp:taxon-name-part taxon-name-part-type="genus" reg="Decatomidea">Decatomidea</tp:taxon-name-part> <tp:taxon-name-part taxon-name-part-type="species" reg="xanthochroa">xanthochroa</tp:taxon-name-part></tp:taxon-name> Ashmead. Synonymized by <xref ref-type="bibr" rid="B8">Bouček 1988</xref>: 96.</comment></tp:nomenclature-citation><tp:nomenclature-citation><tp:taxon-name>
                  <tp:taxon-name-part taxon-name-part-type="genus" reg="Eudecatoma">Eudecatoma</tp:taxon-name-part>
                </tp:taxon-name><comment>Ashmead, 1888: 42. Type species: <tp:taxon-name><tp:taxon-name-part taxon-name-part-type="genus" reg="Decatoma">Decatoma</tp:taxon-name-part> <tp:taxon-name-part taxon-name-part-type="species" reg="batotoides">batotoides</tp:taxon-name-part></tp:taxon-name> Ashmead, designated by <xref ref-type="bibr" rid="B3">Ashmead 1894</xref>. Synonymized by <xref ref-type="bibr" rid="B7">Bouček 1974</xref>: 267–268.</comment></tp:nomenclature-citation></tp:nomenclature-citation-list></tp:nomenclature><tp:treatment-sec sec-type="diagnosis" id="SECID0EBJAE"><title>Diagnosis.</title><p>Body yellowish or brownish, occasionally black. Head wider than mesosoma, lower margin of clypeus bilobed. Antennal insertion slightly above or on lower ocular line, antennal formula 11153 in female, 11143 in male. Prothorax with pronotum rectangular, almost as long as mesoscutum; mesothorax dorsally convex, notauli deep and complete, scutellum convex; propodeum with an inverted V-shaped basal submedian carina. Fore wing with marginal vein broadened, mostly with dark brown maculae below marginal vein; postmarginal vein slightly shorter than marginal vein. Hind femur distinctly thickened. Petiole elongated, gaster compressed from side-to-side.</p></tp:treatment-sec><tp:treatment-sec sec-type="biology" id="SECID0EGJAE"><title>Biology.</title><p>Most species develop in plant galls or in figs, some extralimital species are recorded as parasitoids. The hosts involved <tp:taxon-name><tp:taxon-name-part taxon-name-part-type="order">Hymenoptera</tp:taxon-name-part></tp:taxon-name> (<tp:taxon-name><tp:taxon-name-part taxon-name-part-type="family">Pteromalidae</tp:taxon-name-part></tp:taxon-name>, <tp:taxon-name><tp:taxon-name-part taxon-name-part-type="family">Eulophidae</tp:taxon-name-part></tp:taxon-name>, <tp:taxon-name><tp:taxon-name-part taxon-name-part-type="family">Eurytomidae</tp:taxon-name-part></tp:taxon-name>, <tp:taxon-name><tp:taxon-name-part taxon-name-part-type="family">Tanaostigmatidae</tp:taxon-name-part></tp:taxon-name>, <tp:taxon-name><tp:taxon-name-part taxon-name-part-type="family">Torymidae</tp:taxon-name-part></tp:taxon-name>, <tp:taxon-name><tp:taxon-name-part taxon-name-part-type="family">Tenthredinidae</tp:taxon-name-part></tp:taxon-name>, <tp:taxon-name><tp:taxon-name-part taxon-name-part-type="family">Cynipidae</tp:taxon-name-part></tp:taxon-name> and <tp:taxon-name><tp:taxon-name-part taxon-name-part-type="family">Cecidomyiidae</tp:taxon-name-part></tp:taxon-name>), <tp:taxon-name><tp:taxon-name-part taxon-name-part-type="order">Lepidoptera</tp:taxon-name-part></tp:taxon-name> (<tp:taxon-name><tp:taxon-name-part taxon-name-part-type="family">Cecidosidae</tp:taxon-name-part></tp:taxon-name>, and <tp:taxon-name><tp:taxon-name-part taxon-name-part-type="family">Gelechiidae</tp:taxon-name-part></tp:taxon-name>), <tp:taxon-name><tp:taxon-name-part taxon-name-part-type="order">Diptera</tp:taxon-name-part></tp:taxon-name> (<tp:taxon-name><tp:taxon-name-part taxon-name-part-type="family">Prodoxidae</tp:taxon-name-part></tp:taxon-name>) and <tp:taxon-name><tp:taxon-name-part taxon-name-part-type="order">Hemiptera</tp:taxon-name-part></tp:taxon-name> (<tp:taxon-name><tp:taxon-name-part taxon-name-part-type="family">Psyllidae</tp:taxon-name-part></tp:taxon-name>) (<xref ref-type="bibr" rid="B18">Noyes 2020</xref>).</p></tp:treatment-sec><tp:treatment-sec sec-type="distribution" id="SECID0EAMAE"><title>Distribution.</title><p>China (Hainan, Fujian, Hunan, Guangxi, Hongkong, Taiwan) (<xref ref-type="bibr" rid="B15">Luo et al. 1987</xref>; <xref ref-type="bibr" rid="B11">Huang et al. 1988</xref>; <xref ref-type="bibr" rid="B6">Beardsley 1998</xref>; <xref ref-type="bibr" rid="B9">Chen et al. 1999</xref>; <xref ref-type="bibr" rid="B25">Xu et al. 2002</xref>). The species of <italic><tp:taxon-name><tp:taxon-name-part taxon-name-part-type="genus" reg="Sycophila">Sycophila</tp:taxon-name-part></tp:taxon-name></italic> are reported throughout the world (<xref ref-type="bibr" rid="B16">Narendran 1994</xref>; <xref ref-type="bibr" rid="B18">Noyes 2020</xref>).</p></tp:treatment-sec><ref-list><ref id="B4"><mixed-citation xmlns:xlink="http://www.w3.org/1999/xlink" xlink:type="simple"><person-group><name name-style="western"><surname>Ashmead</surname><given-names>WH</given-names></name></person-group> (<year>1904</year>) <article-title>Classification of the chalcid flies of the superfamily <tp:taxon-name><tp:taxon-name-part taxon-name-part-type="superfamily">Chalcidoidea</tp:taxon-name-part></tp:taxon-name>, with descriptions of new species in the Carnegie Museum, collected in South America by Herbert H. Smith.</article-title><source>Memoirs of the Carnegie Museum</source><volume>1</volume>(<issue>4</issue>): <fpage>225</fpage>–<lpage>551</lpage>. <ext-link xlink:type="simple" ext-link-type="doi" xlink:href="10.5962/bhl.title.10341">https://doi.org/10.5962/bhl.title.10341</ext-link></mixed-citation></ref><ref id="B7"><mixed-citation xmlns:xlink="http://www.w3.org/1999/xlink" xlink:type="simple"><person-group><name name-style="western"><surname>Bouček</surname><given-names>Z</given-names></name></person-group> (<year>1974</year>) <article-title>On the <tp:taxon-name><tp:taxon-name-part taxon-name-part-type="superfamily">Chalcidoidea</tp:taxon-name-part></tp:taxon-name> (<tp:taxon-name><tp:taxon-name-part taxon-name-part-type="order">Hymenoptera</tp:taxon-name-part></tp:taxon-name>) described by C. Rondani.</article-title><source>Redia</source><volume>55</volume>: <fpage>241</fpage>–<lpage>285</lpage>.</mixed-citation></ref><ref id="B8"><mixed-citation xmlns:xlink="http://www.w3.org/1999/xlink" xlink:type="simple"><person-group><name name-style="western"><surname>Bouček</surname><given-names>Z</given-names></name></person-group> (<year>1988</year>) <source>Australian <tp:taxon-name><tp:taxon-name-part taxon-name-part-type="superfamily">Chalcidoidea</tp:taxon-name-part></tp:taxon-name> (<tp:taxon-name><tp:taxon-name-part taxon-name-part-type="order">Hymenoptera</tp:taxon-name-part></tp:taxon-name>): A Biosystematic Revision of Genera and Fourteen Families, with a Reclassification of Species (Fig. wasp section). CAB International, Wallingford, Oxon, U.K., Cambrian News Ltd.</source><publisher-name>, Aberystwyth</publisher-name>, <publisher-loc>Wales</publisher-loc>, <size units="page">832 pp</size>.</mixed-citation></ref><ref id="B16"><mixed-citation xmlns:xlink="http://www.w3.org/1999/xlink" xlink:type="simple"><person-group><name name-style="western"><surname>Narendran</surname><given-names>TC</given-names></name></person-group> (<year>1994</year>) <tp:taxon-name><tp:taxon-name-part taxon-name-part-type="family">Torymidae</tp:taxon-name-part></tp:taxon-name> and <tp:taxon-name><tp:taxon-name-part taxon-name-part-type="family">Eurytomidae</tp:taxon-name-part></tp:taxon-name> of Indian subcontinent (<tp:taxon-name><tp:taxon-name-part taxon-name-part-type="order">Hymenoptera</tp:taxon-name-part></tp:taxon-name>: <tp:taxon-name><tp:taxon-name-part taxon-name-part-type="superfamily">Chalcidoidea</tp:taxon-name-part></tp:taxon-name>) Zoological Monograph, Department of Zoology, University of Calicut, Kerala, 500 pp.</mixed-citation></ref><ref id="B3"><mixed-citation xmlns:xlink="http://www.w3.org/1999/xlink" xlink:type="simple"><person-group><name name-style="western"><surname>Ashmead</surname><given-names>WH</given-names></name></person-group> (<year>1894</year>) <article-title>Report on the parasitic <tp:taxon-name><tp:taxon-name-part taxon-name-part-type="family">Cynipidae</tp:taxon-name-part></tp:taxon-name>, part of the <tp:taxon-name><tp:taxon-name-part taxon-name-part-type="family">Braconidae</tp:taxon-name-part></tp:taxon-name>, the <tp:taxon-name><tp:taxon-name-part taxon-name-part-type="family">Ichneumonidae</tp:taxon-name-part></tp:taxon-name>, the <tp:taxon-name><tp:taxon-name-part taxon-name-part-type="family">Proctotrupidae</tp:taxon-name-part></tp:taxon-name>, and part of the <tp:taxon-name><tp:taxon-name-part taxon-name-part-type="family">Chalcididae</tp:taxon-name-part></tp:taxon-name>. Part II.</article-title><source>Journal of the Linnean Society (Zoology)</source><volume>25</volume>: <fpage>108</fpage>–<lpage>188</lpage>.</mixed-citation></ref><ref id="B18"><mixed-citation xmlns:xlink="http://www.w3.org/1999/xlink" xlink:type="simple"><person-group><name name-style="western"><surname>Noyes</surname><given-names>JS</given-names></name></person-group> (<year>2020</year>) Universal <tp:taxon-name><tp:taxon-name-part taxon-name-part-type="superfamily">Chalcidoidea</tp:taxon-name-part></tp:taxon-name> Database. <ext-link xlink:type="simple" ext-link-type="uri" xlink:href="http://www.nhm.ac.uk/chalcidoids">http://www.nhm.ac.uk/chalcidoids</ext-link> [Accessed 21 October 2020]</mixed-citation></ref><ref id="B15"><mixed-citation xmlns:xlink="http://www.w3.org/1999/xlink" xlink:type="simple"><person-group><name name-style="western"><surname>Luo</surname><given-names>YQ</given-names></name><name name-style="western"><surname>Huang</surname><given-names>JF</given-names></name><name name-style="western"><surname>Liao</surname><given-names>DX</given-names></name></person-group> (<year>1987</year>) <article-title>Studies on the distribution and biology of <italic><tp:taxon-name><tp:taxon-name-part taxon-name-part-type="genus">Torymus</tp:taxon-name-part> <tp:taxon-name-part taxon-name-part-type="species">sinensis</tp:taxon-name-part></tp:taxon-name></italic> Kamijo.</article-title><source>Journal of Beijing Forestry University</source><volume>9</volume>(<issue>1</issue>): <fpage>45</fpage>–<lpage>57</lpage>.</mixed-citation></ref><ref id="B11"><mixed-citation xmlns:xlink="http://www.w3.org/1999/xlink" xlink:type="simple"><person-group><name name-style="western"><surname>Huang</surname><given-names>JF</given-names></name><name name-style="western"><surname>Luo</surname><given-names>YQ</given-names></name><name name-style="western"><surname>Liao</surname><given-names>DX</given-names></name></person-group> (<year>1988</year>) <article-title>Studies on the natural enemies of chestnut gall wasp in China.</article-title><source>Scientia Silvae Sinicae (Linye Kexue)</source><volume>24</volume>(<issue>2</issue>): <fpage>162</fpage>–<lpage>169</lpage>.</mixed-citation></ref><ref id="B6"><mixed-citation xmlns:xlink="http://www.w3.org/1999/xlink" xlink:type="simple"><person-group><name name-style="western"><surname>Beardsley</surname><given-names>WJ</given-names></name></person-group> (<year>1998</year>) <article-title>Chalcid wasps (<tp:taxon-name><tp:taxon-name-part taxon-name-part-type="order">Hymenoptera</tp:taxon-name-part></tp:taxon-name>: <tp:taxon-name><tp:taxon-name-part taxon-name-part-type="superfamily">Chalcidoidea</tp:taxon-name-part></tp:taxon-name>) associated with fruit of <italic><tp:taxon-name><tp:taxon-name-part taxon-name-part-type="genus">Ficus</tp:taxon-name-part> <tp:taxon-name-part taxon-name-part-type="species">microcarpa</tp:taxon-name-part></tp:taxon-name></italic> in Hawaii.</article-title><source>Proceedings of the Hawaiian Entomological Society</source><volume>33</volume>: <fpage>19</fpage>–<lpage>33</lpage>.</mixed-citation></ref><ref id="B9"><mixed-citation xmlns:xlink="http://www.w3.org/1999/xlink" xlink:type="simple"><person-group><name name-style="western"><surname>Chen</surname><given-names>YR</given-names></name><name name-style="western"><surname>Chuang</surname><given-names>WC</given-names></name><name name-style="western"><surname>Wu</surname><given-names>WJ</given-names></name></person-group> (<year>1999</year>) <article-title>Chalcid wasps on <italic><tp:taxon-name><tp:taxon-name-part taxon-name-part-type="genus">Ficus</tp:taxon-name-part> <tp:taxon-name-part taxon-name-part-type="species">microcarpa</tp:taxon-name-part></tp:taxon-name></italic> L. in Taiwan (<tp:taxon-name><tp:taxon-name-part taxon-name-part-type="order">Hymenoptera</tp:taxon-name-part></tp:taxon-name>: <tp:taxon-name><tp:taxon-name-part taxon-name-part-type="superfamily">Chalcidoidea</tp:taxon-name-part></tp:taxon-name>).</article-title><source>Journal of Taiwan Museum</source><volume>52</volume>(<issue>1</issue>): <fpage>39</fpage>–<lpage>79</lpage>.</mixed-citation></ref><ref id="B25"><mixed-citation xmlns:xlink="http://www.w3.org/1999/xlink" xlink:type="simple"><person-group><name name-style="western"><surname>Xu</surname><given-names>ZH</given-names></name><name name-style="western"><surname>Hu</surname><given-names>GL</given-names></name><name name-style="western"><surname>Jiang</surname><given-names>HZ</given-names></name><name name-style="western"><surname>Ye</surname><given-names>YZ</given-names></name></person-group> (<year>2002</year>) <article-title>Ten species of chalcidoids reared from bamboo gall with notes on one new record species.</article-title><source>Forest Research</source><volume>15</volume>(<issue>4</issue>): <fpage>444</fpage>–<lpage>449</lpage>.</mixed-citation></ref></ref-list></tp:taxon-treatment>
