# Supplementary material for: Three new species of the genus Sycophila (Hymenoptera, Chalcidoidea, Eurytomidae) from China
Source: Zookeys. 2021 Apr 8;1029:123–37. doi: 10.3897/zookeys.1029.60911 (PMC8050019; doi:10.3897/zookeys.1029.60911)
Supplement: XML Treatment for Sycophila fujianensis [file zookeys.1029.60911-treatment2.xml]

<!DOCTYPE tp:taxon-treatment
  PUBLIC "-//TaxonX//DTD Taxonomic Treatment Publishing DTD v0 20100105//EN" "tax-treatment-NSO.dtd">
<tp:taxon-treatment xmlns:tp="http://www.plazi.org/taxpub"><tp:treatment-meta><kwd-group><label>Taxon classification</label><kwd><named-content xmlns:xlink="http://www.w3.org/1999/xlink" content-type="kingdom">Animalia</named-content></kwd><kwd><named-content xmlns:xlink="http://www.w3.org/1999/xlink" content-type="order">Hymenoptera</named-content></kwd><kwd><named-content xmlns:xlink="http://www.w3.org/1999/xlink" content-type="family">Eurytomidae</named-content></kwd></kwd-group><mixed-citation publication-type="journal"><person-group><name><surname>Xiao</surname><given-names>Hui</given-names></name><name><surname>Zhang</surname><given-names>Rui</given-names></name><name><surname>Gao</surname><given-names>Mengqing</given-names></name></person-group><article-title>Three new species of the genus <italic><tp:taxon-name><tp:taxon-name-part taxon-name-part-type="genus" reg="Sycophila">Sycophila</tp:taxon-name-part></tp:taxon-name></italic> (<tp:taxon-name><tp:taxon-name-part taxon-name-part-type="order">Hymenoptera</tp:taxon-name-part></tp:taxon-name>, <tp:taxon-name><tp:taxon-name-part taxon-name-part-type="superfamily">Chalcidoidea</tp:taxon-name-part></tp:taxon-name>, <tp:taxon-name><tp:taxon-name-part taxon-name-part-type="family">Eurytomidae</tp:taxon-name-part></tp:taxon-name>) from China</article-title><source>Zookeys</source><day>08</day><month>4</month><year>2021</year><volume>1029</volume><fpage>123</fpage><lpage>137</lpage><pub-id pub-id-type="doi">10.3897/zookeys.1029.60911</pub-id></mixed-citation></tp:treatment-meta><tp:nomenclature><tp:taxon-name><object-id xmlns:xlink="http://www.w3.org/1999/xlink" content-type="arpha" xlink:type="simple">177357EA-CC07-544B-8A4B-925702E2B15D</object-id>
              <tp:taxon-name-part taxon-name-part-type="genus" reg="Sycophila">Sycophila</tp:taxon-name-part>
              <tp:taxon-name-part taxon-name-part-type="species" reg="fujianensis">fujianensis</tp:taxon-name-part>
            </tp:taxon-name><tp:taxon-authority>Özdikmen, 2011</tp:taxon-authority><tp:nomenclature-citation-list><tp:nomenclature-citation><tp:taxon-name>
                  <tp:taxon-name-part taxon-name-part-type="genus" reg="Sycophila">Sycophila</tp:taxon-name-part> <tp:taxon-name-part taxon-name-part-type="species" reg="fujianensis">fujianensis</tp:taxon-name-part></tp:taxon-name><comment>Özdikmen, 2011: 838. Replacement name for <tp:taxon-name><tp:taxon-name-part taxon-name-part-type="genus" reg="Sycophila">Sycophila</tp:taxon-name-part> <tp:taxon-name-part taxon-name-part-type="species" reg="flava">flava</tp:taxon-name-part></tp:taxon-name> Xu &amp; He, 2003.</comment></tp:nomenclature-citation><tp:nomenclature-citation><tp:taxon-name>
                  <tp:taxon-name-part taxon-name-part-type="genus" reg="Sycophila">Sycophila</tp:taxon-name-part> <tp:taxon-name-part taxon-name-part-type="species" reg="flava">flava</tp:taxon-name-part></tp:taxon-name><comment>Xu &amp; He, 2003. Junior secondary homonym of <tp:taxon-name><tp:taxon-name-part taxon-name-part-type="genus" reg="Sycophila">Sycophila</tp:taxon-name-part> <tp:taxon-name-part taxon-name-part-type="species" reg="flava">flava</tp:taxon-name-part></tp:taxon-name> (Ashmead, 1881).</comment></tp:nomenclature-citation></tp:nomenclature-citation-list></tp:nomenclature><tp:treatment-sec sec-type="diagnosis" id="SECID0E2PAE"><title>Diagnosis.</title><p>Body length 3.0 mm. Body yellow-brown in general except collar of pronotum, median line of propodeum, and median area of Gt<sub>1–3</sub> black. Wings hyaline, marginal vein and the surrounding dark brown. Head in dorsal view 2.3× as wide as long, head in frontal view 1.2× as wide as high. Antennal insertion on lower ocular line, scrobes not reaching anterior ocellus. Antenna slender, each funicular longer than broad respectively; Fu<sub>1</sub> 2.8× as long as broad, longer than the other funiculars; the length of the other funiculars shorter towards the end, the last funicular length 1.9× width. Fore wing 2.7× as long as broad, speculum distinct and closed behind; marginal vein 1.6× as long as stigmal vein; postmarginal vein shorter than marginal vein, 1.1× as long as stigmal vein. A row of long setae on the dorsal edge of hind tibia shorter than tibia width. Gaster cylindrical, 4.0× as long as broad, Gt<sub>4</sub> dorsally 1.3× as long as Gt<sub>3</sub>; Length of Gt<sub>4</sub> 1.2× length of Gt<sub>3</sub>. Male similar to the female, body length 3.0 mm, antenna with 4 funiculars; gaster short; petiole black dorsally.</p></tp:treatment-sec><tp:treatment-sec sec-type="host" id="SECID0ENQAE"><title>Hosts.</title><p>Gall wasps (cynipids) in bamboo shoots.</p></tp:treatment-sec><tp:treatment-sec sec-type="distribution" id="SECID0ESQAE"><title>Distribution.</title><p>China (Fujian) (<xref ref-type="bibr" rid="B24">Xu and He 2003</xref>).</p></tp:treatment-sec><ref-list><ref id="B24"><mixed-citation xmlns:xlink="http://www.w3.org/1999/xlink" xlink:type="simple"><person-group><name name-style="western"><surname>Xu</surname><given-names>ZH</given-names></name><name name-style="western"><surname>He</surname><given-names>JH</given-names></name></person-group> (<year>2003</year>) <article-title><tp:taxon-name><tp:taxon-name-part taxon-name-part-type="family">Eurytomidae</tp:taxon-name-part></tp:taxon-name>.</article-title> In: <person-group><name name-style="western"><surname>Huang</surname><given-names>BK</given-names></name></person-group> (<role>Ed.</role>) <issue-title>Fauna of Insects of Fujian Province of China.</issue-title><source>Fujian Publishing House of Science and Technology, Fuzhou, Fujian, China,</source><volume>7</volume>: <fpage>483</fpage>–<lpage>486</lpage>.</mixed-citation></ref></ref-list></tp:taxon-treatment>
