# Supplementary material for: Three new species of the genus Sycophila (Hymenoptera, Chalcidoidea, Eurytomidae) from China
Source: Zookeys. 2021 Apr 8;1029:123–37. doi: 10.3897/zookeys.1029.60911 (PMC8050019; doi:10.3897/zookeys.1029.60911)
Supplement: XML Treatment for Sycophila melanoloma [file zookeys.1029.60911-treatment3.xml]

<!DOCTYPE tp:taxon-treatment
  PUBLIC "-//TaxonX//DTD Taxonomic Treatment Publishing DTD v0 20100105//EN" "tax-treatment-NSO.dtd">
<tp:taxon-treatment xmlns:tp="http://www.plazi.org/taxpub"><tp:treatment-meta><kwd-group><label>Taxon classification</label><kwd><named-content xmlns:xlink="http://www.w3.org/1999/xlink" content-type="kingdom">Animalia</named-content></kwd><kwd><named-content xmlns:xlink="http://www.w3.org/1999/xlink" content-type="order">Hymenoptera</named-content></kwd><kwd><named-content xmlns:xlink="http://www.w3.org/1999/xlink" content-type="family">Eurytomidae</named-content></kwd></kwd-group><mixed-citation publication-type="journal"><person-group><name><surname>Xiao</surname><given-names>Hui</given-names></name><name><surname>Zhang</surname><given-names>Rui</given-names></name><name><surname>Gao</surname><given-names>Mengqing</given-names></name></person-group><article-title>Three new species of the genus <italic><tp:taxon-name><tp:taxon-name-part taxon-name-part-type="genus" reg="Sycophila">Sycophila</tp:taxon-name-part></tp:taxon-name></italic> (<tp:taxon-name><tp:taxon-name-part taxon-name-part-type="order">Hymenoptera</tp:taxon-name-part></tp:taxon-name>, <tp:taxon-name><tp:taxon-name-part taxon-name-part-type="superfamily">Chalcidoidea</tp:taxon-name-part></tp:taxon-name>, <tp:taxon-name><tp:taxon-name-part taxon-name-part-type="family">Eurytomidae</tp:taxon-name-part></tp:taxon-name>) from China</article-title><source>Zookeys</source><day>08</day><month>4</month><year>2021</year><volume>1029</volume><fpage>123</fpage><lpage>137</lpage><pub-id pub-id-type="doi">10.3897/zookeys.1029.60911</pub-id></mixed-citation></tp:treatment-meta><tp:nomenclature><tp:taxon-name><object-id xmlns:xlink="http://www.w3.org/1999/xlink" content-type="arpha" xlink:type="simple">0473362E-BC9F-5ECD-82A0-C63D10000A1C</object-id>
              <tp:taxon-name-part taxon-name-part-type="genus" reg="Sycophila">Sycophila</tp:taxon-name-part>
              <tp:taxon-name-part taxon-name-part-type="species" reg="melanoloma">melanoloma</tp:taxon-name-part>
              <object-id xmlns:xlink="http://www.w3.org/1999/xlink" content-type="zoobank" xlink:type="simple">http://zoobank.org/B2CEEAEA-EB0A-4652-B314-74AE0A69B1C8</object-id>
            </tp:taxon-name><tp:taxon-authority>Zhang &amp; Xiao</tp:taxon-authority><tp:taxon-status xmlns:xlink="http://www.w3.org/1999/xlink" xlink:type="simple">sp. nov.</tp:taxon-status><xref ref-type="fig" rid="F1">Figs 1–5</xref></tp:nomenclature><tp:treatment-sec sec-type="material" id="SECID0EJSAE"><title>Material examined.</title><p><bold><italic>Holotype</italic>.</bold> ♀, China: Hainan: Danzhou, <named-content xmlns:xlink="http://www.w3.org/1999/xlink" content-type="dwc:verbatimCoordinates" xlink:type="simple"><named-content content-type="geo-json" specific-use="{&#34;type&#34;:&#34;Point&#34;,&#34;coordinates&#34;:[109.340000,19.310000]}" id="NCID0EXSAE" xlink:type="simple">19.31°N, 109.34°E</named-content></named-content>, VI.2006, reared form <italic><tp:taxon-name><tp:taxon-name-part taxon-name-part-type="genus" reg="Ficus">Ficus</tp:taxon-name-part> <tp:taxon-name-part taxon-name-part-type="species" reg="microcarpa">microcarpa</tp:taxon-name-part></tp:taxon-name></italic> L., leg. Haoyuan Hu. <bold><italic>Paratypes</italic>.</bold> 4♀, same data as holotype.</p></tp:treatment-sec><tp:treatment-sec sec-type="diagnosis" id="SECID0ELTAE"><title>Diagnosis.</title><p>Body slim, length 1.8–2.3 mm, mainly yellowish except eyes dark brown, median line of gaster black; antenna slender with Fu<sub>1</sub> 2.0× as long as broad; fore wing hyaline, marginal vein enlarged and with dark brown maculae; gastral petiole longer than wide, gaster compressed laterally, dorsally arched.</p></tp:treatment-sec><tp:treatment-sec sec-type="description" id="SECID0ETTAE"><title>Description.</title><p><bold>Female (holotype). <italic>Body</italic></bold> (Fig. <xref ref-type="fig" rid="F1">1</xref>) length 2.0 mm. Body brownish yellow except eyes red-brown, median line of gaster black; antennae and legs concolorous with body; wings hyaline, venation yellow-brown except marginal vein enlarged with black maculae; head and thorax smooth, umbilicate puncturation sparse and shallow.</p><p><bold><italic>Head</italic></bold> with white pubescens sparse, head in frontal view 1.5× as wide as high (Fig. <xref ref-type="fig" rid="F1">2</xref>), eyes separated by 1.5× their height, malar space 0.7× eyes height, malar sulcus space 1.43× malar space. Antennal insertion above lower ocular line; scrobes deep and smooth, not reaching anterior ocellus, interantennal crest absent. Lower face smooth. Lower margin of clypeus with incision separating a single tooth on both sides; mandible three teethed. Head in dorsal view (Fig. <xref ref-type="fig" rid="F1">3</xref>) 1.67× as broad as long, occipital carina inconspicuous; temple length 0.2× eyes length; <abbrev xmlns:xlink="http://www.w3.org/1999/xlink" xlink:title="posterior ocellar distance" id="ABBRID0EQUAE" xlink:type="simple">POL</abbrev> 2.5× <abbrev xmlns:xlink="http://www.w3.org/1999/xlink" xlink:title="ocellocular distance" id="ABBRID0EUUAE" xlink:type="simple">OOL</abbrev>, <abbrev xmlns:xlink="http://www.w3.org/1999/xlink" xlink:title="ocellocular distance" id="ABBRID0EYUAE" xlink:type="simple">OOL</abbrev> 2.0× ocellus diameter. Antennal formula 11153 (Figs <xref ref-type="fig" rid="F1">1</xref>, <xref ref-type="fig" rid="F1">2</xref>); scape reaching anterior ocellus, equal to eyes height, 5.0× as long as broad, 2.5× pedicel length; pedicel and flagellum combined 1.33× head width; pedicel in lateral view 2.0× as long as broad, equal to Fu<sub>1</sub>; anellus 0.5× as long as broad; Fu<sub>1</sub> 2.0× as long as broad, Fu<sub>2</sub>-Fu<sub>5</sub> slightly shorter than Fu<sub>1</sub> (1.85× as long as broad); clava length 3.0× width, shorter than the following three funiculars combined; each funicular with single row of sensilla; ventral surface of clava without micropilose area.</p><p><bold><italic>Mesosoma</italic></bold> 1.45× as long as broad in dorsal view. Pronotum 0.46× as long as broad. Mesoscutum 0.62× as long as broad, notauli deep and complete. Scutellum as long as broad. Propodeum shorter than mesoscutum (0.39×), nucha distinct, median carina and plica absent; median longitudinal furrow distinct, irregular cells formed by irregular ridges on both sides (Fig. <xref ref-type="fig" rid="F1">4</xref>). Fore wing (Fig. <xref ref-type="fig" rid="F1">5</xref>) 2.86× as long as broad, with marginal fringe; maculae dark brown, confining on marginal vein and stigmal vein, not extending backward; marginal vein triangular broadened; ratio of marginal vein: postmarginal vein: stigmal vein as 8:3:3. Fore femur stout, fore tibia with a ventral spur at apex; mid femur enlarged, mid tibia thin and outer edge with a single row of setae; hind coxa stout, 2.0× as long as broad; hind femur enlarged, 1.67× as long as broad; hind tibia with 2 ventral spurs at apex.</p><fig id="F1" position="float" orientation="portrait"><object-id xmlns:xlink="http://www.w3.org/1999/xlink" content-type="doi" xlink:type="simple">10.3897/zookeys.1029.60911.figures1-5</object-id><object-id xmlns:xlink="http://www.w3.org/1999/xlink" content-type="arpha" xlink:type="simple">F17201DC-24B2-5F59-BD00-7CCABD4095E9</object-id><label>Figures 1–5.</label><caption><p><italic><tp:taxon-name><tp:taxon-name-part taxon-name-part-type="genus" reg="Sycophila">Sycophila</tp:taxon-name-part> <tp:taxon-name-part taxon-name-part-type="species" reg="melanoloma">melanoloma</tp:taxon-name-part></tp:taxon-name></italic> sp. nov., female holotype <bold>1</bold> body in lateral view <bold>2</bold> head in frontal view <bold>3</bold> head and mesosoma in dorsal view <bold>4</bold> propodeum in dorsal view <bold>5</bold> fore wing in dorsal view.</p></caption><graphic xmlns:xlink="http://www.w3.org/1999/xlink" xlink:href="zookeys-1029-123-g001.jpg" position="float" orientation="portrait" xlink:type="simple" id="oo_529564.jpg"><uri content-type="original_file" xlink:type="simple">https://binary.pensoft.net/fig/529564</uri></graphic></fig><p><bold><italic>Metasoma</italic></bold> 1.67× as long as mesosoma. Gaster petiolate, 3.0× as long as broad, laterally compressed. Gaster bare and smooth, distinctly compressed and dorsally arched, median line of gaster black; length of Gt<sub>4</sub> as long as Gt<sub>1</sub>-Gt<sub>3</sub> combined, 2.0× as Gt<sub>3</sub>. Ovipositor exposed, 0.08× as long as gaster.</p><p><bold>Male.</bold> Unknown.</p></tp:treatment-sec><tp:treatment-sec sec-type="etymology" id="SECID0ESXAE"><title>Etymology.</title><p>The specific name is derived from the Latin ’melanolomus’, referencing the character of the gaster with a median black line.</p></tp:treatment-sec><tp:treatment-sec sec-type="remarks" id="SECID0EXXAE"><title>Remarks.</title><p>The species is similar to <italic><tp:taxon-name><tp:taxon-name-part taxon-name-part-type="genus" reg="Sycophila">S.</tp:taxon-name-part> <tp:taxon-name-part taxon-name-part-type="species" reg="petiolata">petiolata</tp:taxon-name-part></tp:taxon-name></italic> Chen, 1999 from Taiwan (<xref ref-type="bibr" rid="B9">Chen et al. 1999</xref>) but noticeably different by the gaster compressed and dorsally arched (gaster oval in <italic><tp:taxon-name><tp:taxon-name-part taxon-name-part-type="genus" reg="Sycophila">S.</tp:taxon-name-part> <tp:taxon-name-part taxon-name-part-type="species" reg="petiolata">petiolata</tp:taxon-name-part></tp:taxon-name></italic>), mesonotum and metanotum yellowish (mesonotum and metanotum with dark brown patches in <italic><tp:taxon-name><tp:taxon-name-part taxon-name-part-type="genus" reg="Sycophila">S.</tp:taxon-name-part> <tp:taxon-name-part taxon-name-part-type="species" reg="petiolata">petiolata</tp:taxon-name-part></tp:taxon-name></italic>).</p></tp:treatment-sec><tp:treatment-sec sec-type="host" id="SECID0ECZAE"><title>Host.</title><p><italic><tp:taxon-name><tp:taxon-name-part taxon-name-part-type="genus" reg="Ficus">Ficus</tp:taxon-name-part> <tp:taxon-name-part taxon-name-part-type="species" reg="microcarpa">microcarpa</tp:taxon-name-part></tp:taxon-name></italic> L.</p></tp:treatment-sec><tp:treatment-sec sec-type="distribution" id="SECID0ETZAE"><title>Distribution.</title><p>China (Hainan).</p></tp:treatment-sec><ref-list><ref id="B9"><mixed-citation xmlns:xlink="http://www.w3.org/1999/xlink" xlink:type="simple"><person-group><name name-style="western"><surname>Chen</surname><given-names>YR</given-names></name><name name-style="western"><surname>Chuang</surname><given-names>WC</given-names></name><name name-style="western"><surname>Wu</surname><given-names>WJ</given-names></name></person-group> (<year>1999</year>) <article-title>Chalcid wasps on <italic><tp:taxon-name><tp:taxon-name-part taxon-name-part-type="genus">Ficus</tp:taxon-name-part> <tp:taxon-name-part taxon-name-part-type="species">microcarpa</tp:taxon-name-part></tp:taxon-name></italic> L. in Taiwan (<tp:taxon-name><tp:taxon-name-part taxon-name-part-type="order">Hymenoptera</tp:taxon-name-part></tp:taxon-name>: <tp:taxon-name><tp:taxon-name-part taxon-name-part-type="superfamily">Chalcidoidea</tp:taxon-name-part></tp:taxon-name>).</article-title><source>Journal of Taiwan Museum</source><volume>52</volume>(<issue>1</issue>): <fpage>39</fpage>–<lpage>79</lpage>.</mixed-citation></ref></ref-list></tp:taxon-treatment>
