# Supplementary material for: Three new species of the genus Sycophila (Hymenoptera, Chalcidoidea, Eurytomidae) from China
Source: Zookeys. 2021 Apr 8;1029:123–37. doi: 10.3897/zookeys.1029.60911 (PMC8050019; doi:10.3897/zookeys.1029.60911)
Supplement: XML Treatment for Sycophila hunanensis [file zookeys.1029.60911-treatment4.xml]

<!DOCTYPE tp:taxon-treatment
  PUBLIC "-//TaxonX//DTD Taxonomic Treatment Publishing DTD v0 20100105//EN" "tax-treatment-NSO.dtd">
<tp:taxon-treatment xmlns:tp="http://www.plazi.org/taxpub"><tp:treatment-meta><kwd-group><label>Taxon classification</label><kwd><named-content xmlns:xlink="http://www.w3.org/1999/xlink" content-type="kingdom">Animalia</named-content></kwd><kwd><named-content xmlns:xlink="http://www.w3.org/1999/xlink" content-type="order">Hymenoptera</named-content></kwd><kwd><named-content xmlns:xlink="http://www.w3.org/1999/xlink" content-type="family">Eurytomidae</named-content></kwd></kwd-group><mixed-citation publication-type="journal"><person-group><name><surname>Xiao</surname><given-names>Hui</given-names></name><name><surname>Zhang</surname><given-names>Rui</given-names></name><name><surname>Gao</surname><given-names>Mengqing</given-names></name></person-group><article-title>Three new species of the genus <italic><tp:taxon-name><tp:taxon-name-part taxon-name-part-type="genus" reg="Sycophila">Sycophila</tp:taxon-name-part></tp:taxon-name></italic> (<tp:taxon-name><tp:taxon-name-part taxon-name-part-type="order">Hymenoptera</tp:taxon-name-part></tp:taxon-name>, <tp:taxon-name><tp:taxon-name-part taxon-name-part-type="superfamily">Chalcidoidea</tp:taxon-name-part></tp:taxon-name>, <tp:taxon-name><tp:taxon-name-part taxon-name-part-type="family">Eurytomidae</tp:taxon-name-part></tp:taxon-name>) from China</article-title><source>Zookeys</source><day>08</day><month>4</month><year>2021</year><volume>1029</volume><fpage>123</fpage><lpage>137</lpage><pub-id pub-id-type="doi">10.3897/zookeys.1029.60911</pub-id></mixed-citation></tp:treatment-meta><tp:nomenclature><tp:taxon-name><object-id xmlns:xlink="http://www.w3.org/1999/xlink" content-type="arpha" xlink:type="simple">CCCC8108-8F5D-5240-A74F-CF399B86E243</object-id>
              <tp:taxon-name-part taxon-name-part-type="genus" reg="Sycophila">Sycophila</tp:taxon-name-part>
              <tp:taxon-name-part taxon-name-part-type="species" reg="hunanensis">hunanensis</tp:taxon-name-part>
              <object-id xmlns:xlink="http://www.w3.org/1999/xlink" content-type="zoobank" xlink:type="simple">http://zoobank.org/E97CFFFB-03C1-42AD-84FE-FFE09135E9C0</object-id>
            </tp:taxon-name><tp:taxon-authority>Xiao &amp; Gao</tp:taxon-authority><tp:taxon-status xmlns:xlink="http://www.w3.org/1999/xlink" xlink:type="simple">sp. nov.</tp:taxon-status><xref ref-type="fig" rid="F2">Figs 6–13</xref></tp:nomenclature><tp:treatment-sec sec-type="material" id="SECID0EF2AE"><title>Material examined.</title><p><bold><italic>Holotype</italic>.</bold> ♀, China: Hunan: Yanling Xian: Shidu, 1.III.2017, ex. galls of <italic><tp:taxon-name><tp:taxon-name-part taxon-name-part-type="genus" reg="Plagiotrochus">Plagiotrochus</tp:taxon-name-part> <tp:taxon-name-part taxon-name-part-type="species" reg="glaucus">glaucus</tp:taxon-name-part></tp:taxon-name></italic> Melika &amp; Tang (<tp:taxon-name><tp:taxon-name-part taxon-name-part-type="tribe">Cynipini</tp:taxon-name-part></tp:taxon-name>), leg. Gaozhi Zhao. <bold><italic>Paratype</italic>.</bold> 4♀1♂, same data as holotype; 2♂, China: Hainan: Wuzhi Shan, 708-1206M, 9.IV.2010, leg. Tianyang Jiao.</p></tp:treatment-sec><tp:treatment-sec sec-type="diagnosis" id="SECID0EE3AE"><title>Diagnosis.</title><p>Body length 1.8–2.0 mm, mainly black except lateral shoulder and lateral panel of pronotum yellow-brown; antenna slightly thick, Fu<sub>1</sub> 1.23× as long as broad, Fu<sub>2</sub>-Fu<sub>5</sub> subequal to Fu<sub>1</sub>; pedicel and flagellum combined slightly longer than head width (1.1×); marginal vein enlarged, maculae not extending backward to disc of fore wing.</p></tp:treatment-sec><tp:treatment-sec sec-type="description" id="SECID0ES3AE"><title>Description.</title><p><bold>Female (holotype)</bold>. <bold><italic>Body</italic></bold> (Fig. <xref ref-type="fig" rid="F2">6</xref>) length 2.0 mm, body black except eyes red-brown, middle part of lower face yellowish, shoulder of pronotum and lateral panel of pronotum yellow-brown. Antennae brown except scape yellowish and pedicel yellow-brown. Legs yellowish except coax dark brown, femur and tibia brown on middle part. Wings hyaline, venation yellow-brown except marginal vein enlarged with black spot. Head and thorax with densely umbilicate puncturation.</p><p><bold><italic>Head</italic></bold> hairy, 1.25× as wide as high in frontal view (Fig. <xref ref-type="fig" rid="F2">7</xref>), eyes separated by 1.52× their height, malar space 0.81× eyes height. Antennal insertion on lower ocular line; scrobes deep and smooth, not reaching anterior ocellus, interantennal crest absent. Umbilicate puncturation shallow on lower face. Lower margin of clypeus with incision separating a single tooth on both sides; mandible three teethed. Head in dorsal view 1.67× as wide as long, occipital carina inconspicuous; temple length 0.3× eyes length; <abbrev xmlns:xlink="http://www.w3.org/1999/xlink" xlink:title="posterior ocellar distance" id="ABBRID0EM4AE" xlink:type="simple">POL</abbrev> 2.16× <abbrev xmlns:xlink="http://www.w3.org/1999/xlink" xlink:title="ocellocular distance" id="ABBRID0EQ4AE" xlink:type="simple">OOL</abbrev>, <abbrev xmlns:xlink="http://www.w3.org/1999/xlink" xlink:title="ocellocular distance" id="ABBRID0EU4AE" xlink:type="simple">OOL</abbrev> 2.0× ocellus diameter. Antennal formula 11153; scape reaching anterior ocellus, equal to or slightly shorter than eyes height, 6.25× as long as broad, 2.36× pedicel length; pedicel and flagellum combined 1.1× head width; pedicel in lateral view 2.0× as long as broad, longer than Fu<sub>1</sub>; anellus 0.5× as long as broad; Fu<sub>1</sub> 1.23× as long as broad, Fu<sub>2</sub>-Fu<sub>5</sub> as long as Fu<sub>1</sub>; clava length 3.0× width, shorter than the following three funiculars combined; each funicular with a single row of sensilla; ventral surface of clava without micropilose area.</p><p><bold><italic>Mesosoma</italic></bold> 1.58× as long as broad. Pronotum 0.51× as long as broad. Mesoscutum 0.67× as long as broad, notauli shallow and complete. Scutellum slightly longer than broad (1.11×). Propodeum rugosity (Fig. <xref ref-type="fig" rid="F2">8</xref>), shorter than mesoscutum (0.73×); basal sculpture of median furrow with one row of areoles; median carina and plica absent. Fore wing (Fig. <xref ref-type="fig" rid="F2">9</xref>) 2.3× as long as broad, with marginal fringe, speculum and basal hairline; maculae dark brown, confining on marginal vein and stigmal vein, not extending backward; marginal vein triangular broadened; ratio of marginal vein: postmarginal vein: stigmal vein as 12:2:10. Hind coxa stout, 2.0× as long as broad; hind femur enlarged in middle part, 3.33× as long as broad; hind tibia with 2 ventral spurs.</p><p><bold><italic>Metasoma</italic></bold> 1.22× as long as mesosoma. Gaster with petiole longer than broad, reticulate; gaster 2.0× as long as broad, laterally compressed. Gaster arched in lateral view, gastral tergum smooth; Gt<sub>4</sub> longest, 1.36× as long as Gt<sub>3</sub>. Ovipositor not exposed.</p><p><bold>Male.</bold> Length 2.0 mm, body (Figs <xref ref-type="fig" rid="F2">10</xref>, <xref ref-type="fig" rid="F2">11</xref>) black except tegula, anterior corner of pronotum yellowish, apex of femur, apex of tibia and tarsus yellowish. Head and thorax with densely umbilicate puncturation. Antenna dark brown, formula 11143 (Fig. <xref ref-type="fig" rid="F2">12</xref>), Fu<sub>1</sub> 1.83× as long as broad, Fu<sub>2</sub>-Fu<sub>4</sub> equal to Fu<sub>1</sub>. Petiole (Fig. <xref ref-type="fig" rid="F2">13</xref>) 4.0× as long as broad, shorter than gaster; gaster 1.55× as long as petioles, Gt<sub>4</sub> longer than other tergites.</p><fig id="F2" position="float" orientation="portrait"><object-id xmlns:xlink="http://www.w3.org/1999/xlink" content-type="doi" xlink:type="simple">10.3897/zookeys.1029.60911.figures6-13</object-id><object-id xmlns:xlink="http://www.w3.org/1999/xlink" content-type="arpha" xlink:type="simple">5D9829C7-96FD-5646-A0A4-29A0BB17A330</object-id><label>Figures 6–13.</label><caption><p><italic><tp:taxon-name><tp:taxon-name-part taxon-name-part-type="genus" reg="Sycophila">Sycophila</tp:taxon-name-part> <tp:taxon-name-part taxon-name-part-type="species" reg="hunanensis">hunanensis</tp:taxon-name-part></tp:taxon-name></italic> sp. nov. <bold>6–9</bold> female holotype <bold>6</bold> body in lateral view <bold>7</bold> head in frontal view <bold>8</bold> propodeum in dorsal view <bold>9</bold> fore wing in dorsal view <bold>10–13</bold> male <bold>10</bold> body in dorsal view <bold>11</bold> body in lateral view <bold>12</bold> antenna <bold>13</bold> propodeum, petiole and gaster in dorsal view.</p></caption><graphic xmlns:xlink="http://www.w3.org/1999/xlink" xlink:href="zookeys-1029-123-g002.jpg" position="float" orientation="portrait" xlink:type="simple" id="oo_529565.jpg"><uri content-type="original_file" xlink:type="simple">https://binary.pensoft.net/fig/529565</uri></graphic></fig></tp:treatment-sec><tp:treatment-sec sec-type="etymology" id="SECID0EHBAG"><title>Etymology.</title><p>Named after the location of the type material.</p></tp:treatment-sec><tp:treatment-sec sec-type="remarks" id="SECID0EMBAG"><title>Remarks.</title><p>The species is similar to <italic><tp:taxon-name><tp:taxon-name-part taxon-name-part-type="genus" reg="Sycophila">S.</tp:taxon-name-part> <tp:taxon-name-part taxon-name-part-type="species" reg="biguttata">biguttata</tp:taxon-name-part></tp:taxon-name></italic> (Swederus, 1795) from Sweden (<xref ref-type="bibr" rid="B12">Lotfalizadeh and Gharali 2007</xref>), but different by the maculae on fore wing not extending backward to disc, hind tibia pale yellowish except mid part brown.</p></tp:treatment-sec><tp:treatment-sec sec-type="host" id="SECID0EBCAG"><title>Host.</title><p>The wasps were reared from the galls of <italic><tp:taxon-name><tp:taxon-name-part taxon-name-part-type="genus" reg="Plagiotrochus">Plagiotrochus</tp:taxon-name-part> <tp:taxon-name-part taxon-name-part-type="species" reg="glaucus">glaucus</tp:taxon-name-part></tp:taxon-name></italic> Tang &amp; Melika, 2011 (Hym., <tp:taxon-name><tp:taxon-name-part taxon-name-part-type="family">Cynipidae</tp:taxon-name-part></tp:taxon-name>) (Tang and Melika 2011) in China.</p></tp:treatment-sec><tp:treatment-sec sec-type="distribution" id="SECID0EXCAG"><title>Distribution.</title><p>China (Hunan, Hainan).</p></tp:treatment-sec><ref-list><ref id="B12"><mixed-citation xmlns:xlink="http://www.w3.org/1999/xlink" xlink:type="simple"><person-group><name name-style="western"><surname>Lotfalizadeh</surname><given-names>H</given-names></name><name name-style="western"><surname>Gharali</surname><given-names>B</given-names></name></person-group> (<year>2007</year>) <article-title>Some notes on the genus <italic><tp:taxon-name><tp:taxon-name-part taxon-name-part-type="genus">Sycophila</tp:taxon-name-part></tp:taxon-name></italic> Walker, 1871 (<tp:taxon-name><tp:taxon-name-part taxon-name-part-type="order">Hymenoptera</tp:taxon-name-part></tp:taxon-name>: <tp:taxon-name><tp:taxon-name-part taxon-name-part-type="family">Eurytomidae</tp:taxon-name-part></tp:taxon-name>) in the west of Iran.</article-title><source>Zoology in the Middle East</source><volume>40</volume>: <fpage>77</fpage>–<lpage>84</lpage>. <ext-link xlink:type="simple" ext-link-type="doi" xlink:href="10.1080/09397140.2007.10638207">https://doi.org/10.1080/09397140.2007.10638207</ext-link></mixed-citation></ref></ref-list></tp:taxon-treatment>
