# Supplementary material for: Three new species of the genus Sycophila (Hymenoptera, Chalcidoidea, Eurytomidae) from China
Source: Zookeys. 2021 Apr 8;1029:123–37. doi: 10.3897/zookeys.1029.60911 (PMC8050019; doi:10.3897/zookeys.1029.60911)
Supplement: XML Treatment for Sycophila melanopoda [file zookeys.1029.60911-treatment5.xml]

<!DOCTYPE tp:taxon-treatment
  PUBLIC "-//TaxonX//DTD Taxonomic Treatment Publishing DTD v0 20100105//EN" "tax-treatment-NSO.dtd">
<tp:taxon-treatment xmlns:tp="http://www.plazi.org/taxpub"><tp:treatment-meta><kwd-group><label>Taxon classification</label><kwd><named-content xmlns:xlink="http://www.w3.org/1999/xlink" content-type="kingdom">Animalia</named-content></kwd><kwd><named-content xmlns:xlink="http://www.w3.org/1999/xlink" content-type="order">Hymenoptera</named-content></kwd><kwd><named-content xmlns:xlink="http://www.w3.org/1999/xlink" content-type="family">Eurytomidae</named-content></kwd></kwd-group><mixed-citation publication-type="journal"><person-group><name><surname>Xiao</surname><given-names>Hui</given-names></name><name><surname>Zhang</surname><given-names>Rui</given-names></name><name><surname>Gao</surname><given-names>Mengqing</given-names></name></person-group><article-title>Three new species of the genus <italic><tp:taxon-name><tp:taxon-name-part taxon-name-part-type="genus" reg="Sycophila">Sycophila</tp:taxon-name-part></tp:taxon-name></italic> (<tp:taxon-name><tp:taxon-name-part taxon-name-part-type="order">Hymenoptera</tp:taxon-name-part></tp:taxon-name>, <tp:taxon-name><tp:taxon-name-part taxon-name-part-type="superfamily">Chalcidoidea</tp:taxon-name-part></tp:taxon-name>, <tp:taxon-name><tp:taxon-name-part taxon-name-part-type="family">Eurytomidae</tp:taxon-name-part></tp:taxon-name>) from China</article-title><source>Zookeys</source><day>08</day><month>4</month><year>2021</year><volume>1029</volume><fpage>123</fpage><lpage>137</lpage><pub-id pub-id-type="doi">10.3897/zookeys.1029.60911</pub-id></mixed-citation></tp:treatment-meta><tp:nomenclature><tp:taxon-name><object-id xmlns:xlink="http://www.w3.org/1999/xlink" content-type="arpha" xlink:type="simple">F4D865ED-23B1-522C-BFF7-ACEA6136A7B2</object-id>
              <tp:taxon-name-part taxon-name-part-type="genus" reg="Sycophila">Sycophila</tp:taxon-name-part>
              <tp:taxon-name-part taxon-name-part-type="species" reg="melanopoda">melanopoda</tp:taxon-name-part>
              <object-id xmlns:xlink="http://www.w3.org/1999/xlink" content-type="zoobank" xlink:type="simple">http://zoobank.org/7BDF6F62-524C-4103-9CBC-58B1527A5162</object-id>
            </tp:taxon-name><tp:taxon-authority>Zhang &amp; Xiao</tp:taxon-authority><tp:taxon-status xmlns:xlink="http://www.w3.org/1999/xlink" xlink:type="simple">sp. nov.</tp:taxon-status><xref ref-type="fig" rid="F3">Figs 14–18</xref></tp:nomenclature><tp:treatment-sec sec-type="material" id="SECID0EJEAG"><title>Material examined.</title><p><bold><italic>Holotype</italic>.</bold> ♀, China: Hainan: Danzhou, <named-content xmlns:xlink="http://www.w3.org/1999/xlink" content-type="dwc:verbatimCoordinates" xlink:type="simple"><named-content content-type="geo-json" specific-use="{&#34;type&#34;:&#34;Point&#34;,&#34;coordinates&#34;:[109.340000,19.310000]}" id="NCID0EXEAG" xlink:type="simple">19.31°N, 109.34°E</named-content></named-content>, VI.2006, reared form <italic><tp:taxon-name><tp:taxon-name-part taxon-name-part-type="genus" reg="Ficus">Ficus</tp:taxon-name-part> <tp:taxon-name-part taxon-name-part-type="species" reg="microcarpa">microcarpa</tp:taxon-name-part></tp:taxon-name></italic> L., leg. Haoyuan Hu. <bold><italic>Paratypes</italic>.</bold> ♀, same data as holotype.</p></tp:treatment-sec><tp:treatment-sec sec-type="diagnosis" id="SECID0ELFAG"><title>Diagnosis.</title><p>Body length 1.6–1.8 mm, head and mesonotum brownish black, pronotum yellow, gaster dark brown; antenna with pedicel and flagellum combined as long as head width, Fu<sub>1</sub> 1.6× as long as broad. Fore wing with maculae expending backward to disc, marginal vein 2.5× as long as postmarginal vein, postmarginal vein shorter than stigmal vein. Hind femur enlarged, 1.5× as long as broad, gaster compressed.</p></tp:treatment-sec><tp:treatment-sec sec-type="description" id="SECID0ETFAG"><title>Description.</title><p><bold>Female (holotype). <italic>Body</italic></bold> length 1.8 mm (Figs <xref ref-type="fig" rid="F3">14</xref>, <xref ref-type="fig" rid="F3">15</xref>). Head and mesonotum brownish black, pronotum yellow, gaster dark brown; forehead black, gena yellow, eyes red-black; antennal yellow except clava dark brown; legs yellow except hind tibia concolorous with gaster; wings hyaline, venation yellow-brown; marginal vein enlarged, maculae expanded backward. Head and thorax with sparsely shallower umbilicate puncturation.</p><p><bold><italic>Head</italic></bold> in frontal view 1.17× as wide as high. Face with white pubescens sparse; eyes separated by 0.94× their height; malar space 0.35× eyes height; malar sulcus space 1.33× malar space. Antennal insertion slightly above lower ocular line, at 3/4 of head height. Lower margin of clypeus emarginated and with a small tooth on both sides; mandible three teethed. Head in dorsal view 2.15× as wide as high, occipital carina inconspicuous; temple length 0.33× eyes length; <abbrev xmlns:xlink="http://www.w3.org/1999/xlink" xlink:title="posterior ocellar distance" id="ABBRID0EMGAG" xlink:type="simple">POL</abbrev> 2.25× <abbrev xmlns:xlink="http://www.w3.org/1999/xlink" xlink:title="ocellocular distance" id="ABBRID0EQGAG" xlink:type="simple">OOL</abbrev>, <abbrev xmlns:xlink="http://www.w3.org/1999/xlink" xlink:title="ocellocular distance" id="ABBRID0EUGAG" xlink:type="simple">OOL</abbrev> 4.0× ocellus diameter. Antennal formula 11153 (Fig. <xref ref-type="fig" rid="F3">16</xref>); scape not reaching anterior ocellus, 5.5× as long as broad, 0.65× eyes height, 3.67× pedicel length; length of pedicel and flagellum combined as long as head width; pedicel in lateral view 2.0× as long as broad, as long as Fu<sub>1</sub>; anellus 0.5× as long as broad; Fu<sub>1</sub> 1.6× as long as broad, following funiculars sincrease gradually on length and width; clava length 1.75× width, shorter than the following three funiculars combined; each funicular with a single row of sensilla; ventral surface of clava without micropilose area.</p><p><bold><italic>Mesosoma</italic></bold> 1.62× as long as broad, with reticulation and sparsely umbilicate puncturation in dorsal view. Pronotum near rectangle, 0.42× as long as broad. Mesoscutum 0.58× as long as broad; notauli deep and complete. Scutellum as long as broad, medially protuberate. Propodeum (Fig. <xref ref-type="fig" rid="F3">17</xref>) 0.47× as long as mesoscutum, with small and dense sculpture; with an inverted V-shaped carina and a V-shaped carina, plica distinct, median carina absent. Fore wing (Fig. <xref ref-type="fig" rid="F3">18</xref>) 2.34× as long as broad, maculae expending backward to disc, marginal vein subparallel; ratio of marginal vein: postmarginal vein: stigmal vein as 5:2:3. Fore tibia with a ventral split spur at apex; mid tibia slim, with a ventral spur at apex. Hind coxa enlarged, 2.5× as long as broad; hind femur enlarged, 1.5× as long as broad; hind tibia ventrally with single apical spur.</p><fig id="F3" position="float" orientation="portrait"><object-id xmlns:xlink="http://www.w3.org/1999/xlink" content-type="doi" xlink:type="simple">10.3897/zookeys.1029.60911.figures14-18</object-id><object-id xmlns:xlink="http://www.w3.org/1999/xlink" content-type="arpha" xlink:type="simple">1AE2A60B-C006-5361-AA93-7946E20FBE6B</object-id><label>Figures 14–18.</label><caption><p><italic><tp:taxon-name><tp:taxon-name-part taxon-name-part-type="genus" reg="Sycophila">Sycophila</tp:taxon-name-part> <tp:taxon-name-part taxon-name-part-type="species" reg="melanopoda">melanopoda</tp:taxon-name-part></tp:taxon-name></italic> sp. nov., female holotype <bold>14</bold> body in dorsal view <bold>15</bold> body in lateral view <bold>16</bold> head in frontal view <bold>17</bold> mesosoma and metasoma in dorsal view <bold>18</bold> fore wing in dorsal view.</p></caption><graphic xmlns:xlink="http://www.w3.org/1999/xlink" xlink:href="zookeys-1029-123-g003.jpg" position="float" orientation="portrait" xlink:type="simple" id="oo_529566.jpg"><uri content-type="original_file" xlink:type="simple">https://binary.pensoft.net/fig/529566</uri></graphic></fig><p><bold><italic>Metasoma</italic></bold> 1.19× as long as mesosoma. Gaster petiolate; gaster near rhombus, 2.33× as long as broad; gastral tergum smooth; Gt<sub>4</sub> longest, 1.25× as long as Gt<sub>3</sub>. Ovipositor exposed, 0.17× as long as gaster.</p><p><bold>Male.</bold> Unknown.</p></tp:treatment-sec><tp:treatment-sec sec-type="etymology" id="SECID0EAJAG"><title>Etymology.</title><p>The specific name is derived from the Latin ‘<italic>melano</italic>’ (black) and ’<italic>podus</italic>’ (foot), referencing the character of hind tibia black.</p></tp:treatment-sec><tp:treatment-sec sec-type="remarks" id="SECID0EKJAG"><title>Remarks.</title><p>The species is similar to <italic><tp:taxon-name><tp:taxon-name-part taxon-name-part-type="genus" reg="Sycophila">S.</tp:taxon-name-part> <tp:taxon-name-part taxon-name-part-type="species" reg="maculafacies">maculafacies</tp:taxon-name-part></tp:taxon-name></italic> Chen, 1999 from Taiwan (<xref ref-type="bibr" rid="B9">Chen et al. 1999</xref>) but noticeably different by pedicel and flagellum combined as long as head width (shorter than head width in <italic><tp:taxon-name><tp:taxon-name-part taxon-name-part-type="genus" reg="Sycophila">S.</tp:taxon-name-part> <tp:taxon-name-part taxon-name-part-type="species" reg="maculafacies">maculafacies</tp:taxon-name-part></tp:taxon-name></italic>), hind tibia black (yellow-brown in <italic><tp:taxon-name><tp:taxon-name-part taxon-name-part-type="genus" reg="Sycophila">S.</tp:taxon-name-part> <tp:taxon-name-part taxon-name-part-type="species" reg="maculafacies">maculafacies</tp:taxon-name-part></tp:taxon-name></italic>), gaster dark brown (yellow-brown in <italic><tp:taxon-name><tp:taxon-name-part taxon-name-part-type="genus" reg="Sycophila">S.</tp:taxon-name-part> <tp:taxon-name-part taxon-name-part-type="species" reg="maculafacies">maculafacies</tp:taxon-name-part></tp:taxon-name></italic>).</p></tp:treatment-sec><tp:treatment-sec sec-type="host" id="SECID0EALAG"><title>Host.</title><p><italic><tp:taxon-name><tp:taxon-name-part taxon-name-part-type="genus" reg="Ficus">Ficus</tp:taxon-name-part> <tp:taxon-name-part taxon-name-part-type="species" reg="microcarpa">microcarpa</tp:taxon-name-part></tp:taxon-name></italic> L.</p></tp:treatment-sec><tp:treatment-sec sec-type="distribution" id="SECID0ERLAG"><title>Distribution.</title><p>China (Hainan).</p></tp:treatment-sec><ref-list><ref id="B9"><mixed-citation xmlns:xlink="http://www.w3.org/1999/xlink" xlink:type="simple"><person-group><name name-style="western"><surname>Chen</surname><given-names>YR</given-names></name><name name-style="western"><surname>Chuang</surname><given-names>WC</given-names></name><name name-style="western"><surname>Wu</surname><given-names>WJ</given-names></name></person-group> (<year>1999</year>) <article-title>Chalcid wasps on <italic><tp:taxon-name><tp:taxon-name-part taxon-name-part-type="genus">Ficus</tp:taxon-name-part> <tp:taxon-name-part taxon-name-part-type="species">microcarpa</tp:taxon-name-part></tp:taxon-name></italic> L. in Taiwan (<tp:taxon-name><tp:taxon-name-part taxon-name-part-type="order">Hymenoptera</tp:taxon-name-part></tp:taxon-name>: <tp:taxon-name><tp:taxon-name-part taxon-name-part-type="superfamily">Chalcidoidea</tp:taxon-name-part></tp:taxon-name>).</article-title><source>Journal of Taiwan Museum</source><volume>52</volume>(<issue>1</issue>): <fpage>39</fpage>–<lpage>79</lpage>.</mixed-citation></ref></ref-list></tp:taxon-treatment>
