# Supplementary material for: Three new species of the genus Sycophila (Hymenoptera, Chalcidoidea, Eurytomidae) from China
Source: Zookeys. 2021 Apr 8;1029:123–37. doi: 10.3897/zookeys.1029.60911 (PMC8050019; doi:10.3897/zookeys.1029.60911)
Supplement: XML Treatment for Sycophila curta [file zookeys.1029.60911-treatment6.xml]

<!DOCTYPE tp:taxon-treatment
  PUBLIC "-//TaxonX//DTD Taxonomic Treatment Publishing DTD v0 20100105//EN" "tax-treatment-NSO.dtd">
<tp:taxon-treatment xmlns:tp="http://www.plazi.org/taxpub"><tp:treatment-meta><kwd-group><label>Taxon classification</label><kwd><named-content xmlns:xlink="http://www.w3.org/1999/xlink" content-type="kingdom">Animalia</named-content></kwd><kwd><named-content xmlns:xlink="http://www.w3.org/1999/xlink" content-type="order">Hymenoptera</named-content></kwd><kwd><named-content xmlns:xlink="http://www.w3.org/1999/xlink" content-type="family">Eurytomidae</named-content></kwd></kwd-group><mixed-citation publication-type="journal"><person-group><name><surname>Xiao</surname><given-names>Hui</given-names></name><name><surname>Zhang</surname><given-names>Rui</given-names></name><name><surname>Gao</surname><given-names>Mengqing</given-names></name></person-group><article-title>Three new species of the genus <italic><tp:taxon-name><tp:taxon-name-part taxon-name-part-type="genus" reg="Sycophila">Sycophila</tp:taxon-name-part></tp:taxon-name></italic> (<tp:taxon-name><tp:taxon-name-part taxon-name-part-type="order">Hymenoptera</tp:taxon-name-part></tp:taxon-name>, <tp:taxon-name><tp:taxon-name-part taxon-name-part-type="superfamily">Chalcidoidea</tp:taxon-name-part></tp:taxon-name>, <tp:taxon-name><tp:taxon-name-part taxon-name-part-type="family">Eurytomidae</tp:taxon-name-part></tp:taxon-name>) from China</article-title><source>Zookeys</source><day>08</day><month>4</month><year>2021</year><volume>1029</volume><fpage>123</fpage><lpage>137</lpage><pub-id pub-id-type="doi">10.3897/zookeys.1029.60911</pub-id></mixed-citation></tp:treatment-meta><tp:nomenclature><tp:taxon-name><object-id xmlns:xlink="http://www.w3.org/1999/xlink" content-type="arpha" xlink:type="simple">CED505FF-E184-56D7-8F61-B79FA3A79C90</object-id>
              <tp:taxon-name-part taxon-name-part-type="genus" reg="Sycophila">Sycophila</tp:taxon-name-part>
              <tp:taxon-name-part taxon-name-part-type="species" reg="curta">curta</tp:taxon-name-part>
            </tp:taxon-name><tp:taxon-authority>Chen, 1999</tp:taxon-authority><xref ref-type="fig" rid="F4">Figs 19–22</xref><tp:nomenclature-citation-list><tp:nomenclature-citation><tp:taxon-name>
                  <tp:taxon-name-part taxon-name-part-type="genus" reg="Sycophila">Sycophila</tp:taxon-name-part> <tp:taxon-name-part taxon-name-part-type="species" reg="curta">curta</tp:taxon-name-part></tp:taxon-name><comment>Chen, 1999, in <xref ref-type="bibr" rid="B9">Chen et al. 1999</xref>: 45.</comment></tp:nomenclature-citation></tp:nomenclature-citation-list></tp:nomenclature><tp:treatment-sec sec-type="material" id="SECID0EQNAG"><title>Material examined.</title><p>3♀, China: Hainan: Danzhou, VI.2006, leg. Haoyuan Hu. 5♀, China: Hainan: Danzhou, VIII.2006, leg. Haoyuan Hu. 4♀, China: Hainan: Lingshui, IV.2005, leg. Yanzhou Zhang, Tongxin Zhang. ♀, China: Guangxi: Wuzhou, X.2005, leg. Yanzhou Zhang, Wei Li.</p></tp:treatment-sec><tp:treatment-sec sec-type="diagnosis" id="SECID0EVNAG"><title>Diagnosis.</title><p>Body (Figs <xref ref-type="fig" rid="F4">19</xref>, <xref ref-type="fig" rid="F4">20</xref>) length 1.38–1.8 mm. Body yellow-brown, eyes reddish, antennal yellow, wings venation yellow-brown except marginal vein enlarged and with dark brown maculae. Head in frontal view 1.4× as wide as high, eyes separated by 1.5× their height; malar space 0.6× eyes height. Lower margin of clypeus emarginated and with a small tooth on both sides, mandible three teethed. Head in dorsal view 2.14× as broad as long, <abbrev xmlns:xlink="http://www.w3.org/1999/xlink" xlink:title="posterior ocellar distance" id="ABBRID0EDOAG" xlink:type="simple">POL</abbrev> 3.33× <abbrev xmlns:xlink="http://www.w3.org/1999/xlink" xlink:title="ocellocular distance" id="ABBRID0EHOAG" xlink:type="simple">OOL</abbrev>, <abbrev xmlns:xlink="http://www.w3.org/1999/xlink" xlink:title="ocellocular distance" id="ABBRID0ELOAG" xlink:type="simple">OOL</abbrev> 3× ocellus diameter. Antennal insertion on lower ocular line; scape 4.5× as long as broad, not reaching anterior ocellus (Fig. <xref ref-type="fig" rid="F4">21</xref>); scape length shorter than eyes height; pedicel as long as Fu<sub>1</sub>; length of pedicel and flagellum combined shorter than head width (0.83×); Fu<sub>1</sub> 1.33× as long as broad. Pronotum and mesosoma with sparsely umbilicate puncturation, scutellum sub-rectangular, without umbilicate puncturation. Fore wing (Fig. <xref ref-type="fig" rid="F4">22</xref>) with maculae around marginal, postmarginal and stigmal vein, and expending backward to disc. Marginal vein broaden, stigma elongate; marginal vein 1.5× as long as postmarginal vein, 3.0× as long as stigmal vein. Legs covered with soft small setae. Gaster blob-shape. Ovipositor unexposed.</p><fig id="F4" position="float" orientation="portrait"><object-id xmlns:xlink="http://www.w3.org/1999/xlink" content-type="doi" xlink:type="simple">10.3897/zookeys.1029.60911.figures19-22</object-id><object-id xmlns:xlink="http://www.w3.org/1999/xlink" content-type="arpha" xlink:type="simple">1C349B8E-0FEE-5394-8D56-F1D1EE49D012</object-id><label>Figures 19–22.</label><caption><p><italic><tp:taxon-name><tp:taxon-name-part taxon-name-part-type="genus" reg="Sycophila">Sycophila</tp:taxon-name-part> <tp:taxon-name-part taxon-name-part-type="species" reg="curta">curta</tp:taxon-name-part></tp:taxon-name></italic> Chen, female <bold>19</bold> body in dorsal view <bold>20</bold> body in lateral view <bold>21</bold> head in lateral view <bold>22</bold> fore wing in dorsal view.</p></caption><graphic xmlns:xlink="http://www.w3.org/1999/xlink" xlink:href="zookeys-1029-123-g004.jpg" position="float" orientation="portrait" xlink:type="simple" id="oo_529567.jpg"><uri content-type="original_file" xlink:type="simple">https://binary.pensoft.net/fig/529567</uri></graphic></fig><p><bold>Male.</bold> No male species was found in this study. According to <xref ref-type="bibr" rid="B9">Chen et al. (1999)</xref>, body length 1.14–1.62 mm. Body yellowish, eyes dark red, 2 brown black spots at the end of gaster. Body covered with small umbilicate puncturation. Head as wide as high. Antennal formula 11143. Petiole shorter than gaster.</p></tp:treatment-sec><tp:treatment-sec sec-type="host" id="SECID0EDQAG"><title>Host.</title><p><italic><tp:taxon-name><tp:taxon-name-part taxon-name-part-type="genus" reg="Ficus">Ficus</tp:taxon-name-part> <tp:taxon-name-part taxon-name-part-type="species" reg="microcarpa">microcarpa</tp:taxon-name-part></tp:taxon-name></italic> L.</p></tp:treatment-sec><tp:treatment-sec sec-type="distribution" id="SECID0EUQAG"><title>Distribution.</title><p>China (Guangxi, Hainan, Taiwan).</p></tp:treatment-sec><ref-list><ref id="B9"><mixed-citation xmlns:xlink="http://www.w3.org/1999/xlink" xlink:type="simple"><person-group><name name-style="western"><surname>Chen</surname><given-names>YR</given-names></name><name name-style="western"><surname>Chuang</surname><given-names>WC</given-names></name><name name-style="western"><surname>Wu</surname><given-names>WJ</given-names></name></person-group> (<year>1999</year>) <article-title>Chalcid wasps on <italic><tp:taxon-name><tp:taxon-name-part taxon-name-part-type="genus">Ficus</tp:taxon-name-part> <tp:taxon-name-part taxon-name-part-type="species">microcarpa</tp:taxon-name-part></tp:taxon-name></italic> L. in Taiwan (<tp:taxon-name><tp:taxon-name-part taxon-name-part-type="order">Hymenoptera</tp:taxon-name-part></tp:taxon-name>: <tp:taxon-name><tp:taxon-name-part taxon-name-part-type="superfamily">Chalcidoidea</tp:taxon-name-part></tp:taxon-name>).</article-title><source>Journal of Taiwan Museum</source><volume>52</volume>(<issue>1</issue>): <fpage>39</fpage>–<lpage>79</lpage>.</mixed-citation></ref></ref-list></tp:taxon-treatment>
