# Supplementary material for: Three new species of the genus Sycophila (Hymenoptera, Chalcidoidea, Eurytomidae) from China
Source: Zookeys. 2021 Apr 8;1029:123–37. doi: 10.3897/zookeys.1029.60911 (PMC8050019; doi:10.3897/zookeys.1029.60911)
Supplement: XML Treatment for Sycophila maculafacies [file zookeys.1029.60911-treatment7.xml]

<!DOCTYPE tp:taxon-treatment
  PUBLIC "-//TaxonX//DTD Taxonomic Treatment Publishing DTD v0 20100105//EN" "tax-treatment-NSO.dtd">
<tp:taxon-treatment xmlns:tp="http://www.plazi.org/taxpub"><tp:treatment-meta><kwd-group><label>Taxon classification</label><kwd><named-content xmlns:xlink="http://www.w3.org/1999/xlink" content-type="kingdom">Animalia</named-content></kwd><kwd><named-content xmlns:xlink="http://www.w3.org/1999/xlink" content-type="order">Hymenoptera</named-content></kwd><kwd><named-content xmlns:xlink="http://www.w3.org/1999/xlink" content-type="family">Eurytomidae</named-content></kwd></kwd-group><mixed-citation publication-type="journal"><person-group><name><surname>Xiao</surname><given-names>Hui</given-names></name><name><surname>Zhang</surname><given-names>Rui</given-names></name><name><surname>Gao</surname><given-names>Mengqing</given-names></name></person-group><article-title>Three new species of the genus <italic><tp:taxon-name><tp:taxon-name-part taxon-name-part-type="genus" reg="Sycophila">Sycophila</tp:taxon-name-part></tp:taxon-name></italic> (<tp:taxon-name><tp:taxon-name-part taxon-name-part-type="order">Hymenoptera</tp:taxon-name-part></tp:taxon-name>, <tp:taxon-name><tp:taxon-name-part taxon-name-part-type="superfamily">Chalcidoidea</tp:taxon-name-part></tp:taxon-name>, <tp:taxon-name><tp:taxon-name-part taxon-name-part-type="family">Eurytomidae</tp:taxon-name-part></tp:taxon-name>) from China</article-title><source>Zookeys</source><day>08</day><month>4</month><year>2021</year><volume>1029</volume><fpage>123</fpage><lpage>137</lpage><pub-id pub-id-type="doi">10.3897/zookeys.1029.60911</pub-id></mixed-citation></tp:treatment-meta><tp:nomenclature><tp:taxon-name><object-id xmlns:xlink="http://www.w3.org/1999/xlink" content-type="arpha" xlink:type="simple">F2971949-2090-5437-8FF2-C107C8A9A0EA</object-id>
              <tp:taxon-name-part taxon-name-part-type="genus" reg="Sycophila">Sycophila</tp:taxon-name-part>
              <tp:taxon-name-part taxon-name-part-type="species" reg="maculafacies">maculafacies</tp:taxon-name-part>
            </tp:taxon-name><tp:taxon-authority>Chen, 1999</tp:taxon-authority><xref ref-type="fig" rid="F5">Figs 23–26</xref><tp:nomenclature-citation-list><tp:nomenclature-citation><tp:taxon-name>
                  <tp:taxon-name-part taxon-name-part-type="genus" reg="Sycophila">Sycophila</tp:taxon-name-part> <tp:taxon-name-part taxon-name-part-type="species" reg="maculafacies">maculafacies</tp:taxon-name-part></tp:taxon-name><comment>Chen, 1999, in <xref ref-type="bibr" rid="B9">Chen et al. 1999</xref>: 51.</comment></tp:nomenclature-citation></tp:nomenclature-citation-list></tp:nomenclature><tp:treatment-sec sec-type="material" id="SECID0ETSAG"><title>Material examined.</title><p>5♀, China: Hainan: Zhanzhou, V. 2006, leg. Haoyuan Hu. 6♀, China: Hainan: Zhanzhou, VI. 2006, leg. Haoyuan Hu. 5♀, China: Hainan: Zhanzhou, VIII.2006, leg. Haoyuan Hu. 5♀, China: Hainan: Zhanzhou, IX.2006, leg. Haoyuan Hu. 4♀, China: Hainan: Lingshui, IV.2005, leg. Yanzhou Zhang, Tongxin Zhang. ♀, China: Guangxi: Wuzhou, X.2005, leg. Yanzhou Zhang, Wei Li.</p></tp:treatment-sec><tp:treatment-sec sec-type="diagnosis" id="SECID0EYSAG"><title>Diagnosis.</title><p><bold>Female.</bold> Body (Fig. <xref ref-type="fig" rid="F5">23</xref>) length 1.5–1.62 mm. Body yellow-brown (or head, thorax, and gaster dark brown except pronotum yellowish); eyes dark red; antennal yellow or yellow-brown; wings hyaline, venation yellow-brown except marginal vein enlarged and with dark brown maculae; head and thorax with sparsely shallower umbilicate puncturation. Head in frontal view 1.25× as wide as high (Fig. <xref ref-type="fig" rid="F5">24</xref>), eyes separated by 1.6× their height; malar space 0.8× eyes height. Head in dorsal view 2.0× as broad as long, <abbrev xmlns:xlink="http://www.w3.org/1999/xlink" xlink:title="posterior ocellar distance" id="ABBRID0EITAG" xlink:type="simple">POL</abbrev> 5× <abbrev xmlns:xlink="http://www.w3.org/1999/xlink" xlink:title="ocellocular distance" id="ABBRID0EMTAG" xlink:type="simple">OOL</abbrev>, <abbrev xmlns:xlink="http://www.w3.org/1999/xlink" xlink:title="ocellocular distance" id="ABBRID0EQTAG" xlink:type="simple">OOL</abbrev> 3.0× ocellus diameter. Antennal insertion on lower ocular line. Antenna stout, formula 11153 (11143 in male) (Figs <xref ref-type="fig" rid="F5">24</xref>, <xref ref-type="fig" rid="F5">25</xref>), scape 5.0× as long as broad, not reaching anterior ocellus; scape length equal to eyes height, 3.33× as long as pedicel; pedicel slightly longer than Fu<sub>1</sub>; each funicular square or shorter than its broad, (Fu<sub>1</sub> square, Fu<sub>2</sub> 0.78× as long as broad); pedicel and flagellum combined shorter than head width (0.88×). Mandible three teethed. Mesosoma (Fig. <xref ref-type="fig" rid="F5">25</xref>) 1.4× as long as broad, pronotum and mesosoma with sparsely umbilicate puncturation, notauli deep and complete, scutellum as long as broad. Fore wing (Fig. <xref ref-type="fig" rid="F5">26</xref>) marginal vein broaden, stigma elongate; marginal vein as long as stigmal vein, 1.43× as long as postmarginal vein. Gaster diamond-shape in dorsal view.</p><fig id="F5" position="float" orientation="portrait"><object-id xmlns:xlink="http://www.w3.org/1999/xlink" content-type="doi" xlink:type="simple">10.3897/zookeys.1029.60911.figures23-26</object-id><object-id xmlns:xlink="http://www.w3.org/1999/xlink" content-type="arpha" xlink:type="simple">90417E21-F9E2-56D6-AAB2-BAEA0CCE3F98</object-id><label>Figures 23–26.</label><caption><p><italic><tp:taxon-name><tp:taxon-name-part taxon-name-part-type="genus" reg="Sycophila">Sycophila</tp:taxon-name-part> <tp:taxon-name-part taxon-name-part-type="species" reg="maculafacies">maculafacies</tp:taxon-name-part></tp:taxon-name></italic> Chen, female <bold>23</bold> body in lateral view <bold>24</bold> head and antenna in frontal view <bold>25</bold> head and thorax in dorsal view <bold>26</bold> fore wing in dorsal view.</p></caption><graphic xmlns:xlink="http://www.w3.org/1999/xlink" xlink:href="zookeys-1029-123-g005.jpg" position="float" orientation="portrait" xlink:type="simple" id="oo_529568.jpg"><uri content-type="original_file" xlink:type="simple">https://binary.pensoft.net/fig/529568</uri></graphic></fig><p><bold>Male.</bold> According to <xref ref-type="bibr" rid="B9">Chen et al. (1999)</xref>, body length 0.96–1.20 mm. Frons black, gena yellow, eyes dark red, body black except pronotum yellowish. Body covered with small umbilicate puncturation. Head as wide as high, antennal formula 11143. Petiole shorter than gaster.</p></tp:treatment-sec><tp:treatment-sec sec-type="host" id="SECID0ESVAG"><title>Host.</title><p><italic><tp:taxon-name><tp:taxon-name-part taxon-name-part-type="genus" reg="Ficus">Ficus</tp:taxon-name-part> <tp:taxon-name-part taxon-name-part-type="species" reg="microcarpa">microcarpa</tp:taxon-name-part></tp:taxon-name></italic> L.</p></tp:treatment-sec><tp:treatment-sec sec-type="distribution" id="SECID0EDWAG"><title>Distribution.</title><p>China (Guangxi, Hainan, Taiwan).</p></tp:treatment-sec><ref-list><ref id="B9"><mixed-citation xmlns:xlink="http://www.w3.org/1999/xlink" xlink:type="simple"><person-group><name name-style="western"><surname>Chen</surname><given-names>YR</given-names></name><name name-style="western"><surname>Chuang</surname><given-names>WC</given-names></name><name name-style="western"><surname>Wu</surname><given-names>WJ</given-names></name></person-group> (<year>1999</year>) <article-title>Chalcid wasps on <italic><tp:taxon-name><tp:taxon-name-part taxon-name-part-type="genus">Ficus</tp:taxon-name-part> <tp:taxon-name-part taxon-name-part-type="species">microcarpa</tp:taxon-name-part></tp:taxon-name></italic> L. in Taiwan (<tp:taxon-name><tp:taxon-name-part taxon-name-part-type="order">Hymenoptera</tp:taxon-name-part></tp:taxon-name>: <tp:taxon-name><tp:taxon-name-part taxon-name-part-type="superfamily">Chalcidoidea</tp:taxon-name-part></tp:taxon-name>).</article-title><source>Journal of Taiwan Museum</source><volume>52</volume>(<issue>1</issue>): <fpage>39</fpage>–<lpage>79</lpage>.</mixed-citation></ref></ref-list></tp:taxon-treatment>
